# Supplementary material for: Optimising scale-up of injectable lenacapavir for HIV pre-exposure prophylaxis in South Africa: A modelling study and economic evaluation
Source: PLoS Med. 2026 Jul 21;23(7):e1004882. doi: 10.1371/journal.pmed.1004882 (PMC13421763; doi:10.1371/journal.pmed.1004882)
Supplement: S1 Data — Model estimates represent the outputs plotted in Fig 3 in the main text. (XLSX) [file pmed.1004882.s001.xlsx]

## Sheet: Data Figure 3
	Distribution of 500,000 person years of LEN over 2026 and 2027 only
Simulation no.	FSW	MSM	Women (~70% AGYW)	PBFW	Scenario New HIV infections (2026-2030)	HIV infections averted over baseline (2026-2030)
2	0.144939	0.301474	0.553587	0	757542	23129
1	0.181437	0.264172	0.554391	0	757561	23110
34	0.108547	0.338667	0.502533	0.0502533	757610	23061
3	0.108547	0.338667	0.552786	0	757657	23014
33	0.144939	0.301474	0.503261	0.0503261	757658	23013
4	0.0722601	0.375753	0.551987	0	757707	22964
35	0.0722601	0.375753	0.501807	0.0501807	757711	22960
32	0.181437	0.264172	0.503992	0.0503992	757880	22791
64	0.144939	0.301474	0.452935	0.100652	757934	22737
65	0.108547	0.338667	0.452279	0.100507	757977	22694
66	0.0722601	0.375753	0.451626	0.100361	757994	22677
5	0.0909532	0.302692	0.606355	0	758108	22563
94	0.181437	0.264172	0.403193	0.151197	758118	22553
63	0.181437	0.264172	0.453592	0.100798	758160	22511
96	0.108547	0.338667	0.402026	0.15076	758190	22481
97	0.0722601	0.375753	0.401445	0.150542	758252	22419
6	0.0544926	0.340034	0.605473	0	758342	22329
95	0.144939	0.301474	0.402609	0.150978	758359	22312
67	0.0909532	0.302692	0.505295	0.101059	758423	22248
36	0.0909532	0.302692	0.555825	0.0505295	758436	22235
128	0.0722601	0.375753	0.351265	0.200723	758460	22211
7	0.0181378	0.377267	0.604595	0	758538	22133
8	0.0181378	0.377267	0.604595	0	758538	22133
127	0.108547	0.338667	0.351773	0.201013	758538	22133
125	0.181437	0.264172	0.352794	0.201597	758597	22074
126	0.144939	0.301474	0.352283	0.201304	758610	22061
37	0.0544926	0.340034	0.555017	0.0504561	758632	22039
157	0.144939	0.301474	0.301957	0.251631	758639	22032
38	0.0181378	0.377267	0.554212	0.0503829	758648	22023
39	0.0181378	0.377267	0.554212	0.0503829	758648	22023
158	0.108547	0.338667	0.30152	0.251266	758725	21946
156	0.181437	0.264172	0.302395	0.251996	758791	21880
159	0.0722601	0.375753	0.301084	0.250903	758793	21878
98	0.0909532	0.302692	0.454766	0.151589	758857	21814
68	0.0544926	0.340034	0.504561	0.100912	758859	21812
188	0.144939	0.301474	0.251631	0.301957	758859	21812
189	0.108547	0.338667	0.251266	0.30152	758896	21775
9	0.0731648	0.26632	0.660515	0	758945	21726
10	0	0.341412	0.658588	0	758948	21723
69	0.0181378	0.377267	0.503829	0.100766	758949	21722
70	0.0181378	0.377267	0.503829	0.100766	758949	21722
13	0.108521	0.188103	0.703376	0	758954	21717
190	0.0722601	0.375753	0.250903	0.301084	758968	21703
11	0.181393	0.113189	0.705418	0	758975	21696
187	0.181437	0.264172	0.251996	0.302395	758976	21695
14	0.0722427	0.225397	0.70236	0	758985	21686
100	0.0181378	0.377267	0.453446	0.151149	759034	21637
101	0.0181378	0.377267	0.453446	0.151149	759034	21637
41	0	0.341412	0.607927	0.0506606	759060	21611
99	0.0544926	0.340034	0.454105	0.151368	759065	21606
129	0.0909532	0.302692	0.404236	0.202118	759069	21602
15	0	0.299664	0.700336	0	759096	21575
219	0.144939	0.301474	0.201304	0.352283	759118	21553
220	0.108547	0.338667	0.201013	0.351773	759131	21540
40	0.0731648	0.26632	0.609707	0.0508089	759153	21518
221	0.0722601	0.375753	0.200723	0.351265	759170	21501
218	0.181437	0.264172	0.201597	0.352794	759213	21458
250	0.144939	0.301474	0.150978	0.402609	759271	21400
251	0.108547	0.338667	0.15076	0.402026	759300	21371
160	0.0909532	0.302692	0.353707	0.252648	759319	21352
249	0.181437	0.264172	0.151197	0.403193	759324	21347
46	0	0.299664	0.650312	0.050024	759325	21346
131	0.0181378	0.377267	0.403063	0.201532	759330	21341
132	0.0181378	0.377267	0.403063	0.201532	759330	21341
72	0	0.341412	0.557267	0.101321	759377	21294
252	0.0722601	0.375753	0.150542	0.401445	759433	21238
77	0	0.299664	0.600288	0.100048	759445	21226
45	0.0722427	0.225397	0.652191	0.0501686	759453	21218
71	0.0731648	0.26632	0.558898	0.101618	759476	21195
130	0.0544926	0.340034	0.403649	0.201824	759491	21180
191	0.0909532	0.302692	0.303177	0.303177	759499	21172
281	0.144939	0.301474	0.100652	0.452935	759506	21165
280	0.181437	0.264172	0.100798	0.453592	759530	21141
102	0.0731648	0.26632	0.508089	0.152427	759531	21140
12	0.144904	0.1507	0.704395	0	759535	21136
103	0	0.341412	0.506606	0.151982	759540	21131
282	0.108547	0.338667	0.100507	0.452279	759565	21106
44	0.108521	0.188103	0.653135	0.0502412	759568	21103
162	0.0181378	0.377267	0.35268	0.251915	759598	21073
163	0.0181378	0.377267	0.35268	0.251915	759598	21073
76	0.0722427	0.225397	0.602023	0.100337	759668	21003
161	0.0544926	0.340034	0.353193	0.252281	759679	20992
18	0.0181335	0.226306	0.755561	0	759702	20969
19	0.0181335	0.226306	0.755561	0	759702	20969
283	0.0722601	0.375753	0.100361	0.451626	759715	20956
43	0.144904	0.1507	0.654081	0.050314	759734	20937
192	0.0544926	0.340034	0.302737	0.302737	759737	20934
193	0.0181378	0.377267	0.302297	0.302297	759750	20921
194	0.0181378	0.377267	0.302297	0.302297	759750	20921
222	0.0909532	0.302692	0.252648	0.353707	759778	20893
75	0.108521	0.188103	0.602894	0.100482	759805	20866
108	0	0.299664	0.550264	0.150072	759806	20865
312	0.144939	0.301474	0.0503261	0.503261	759825	20846
311	0.181437	0.264172	0.0503992	0.503992	759839	20832
313	0.108547	0.338667	0.0502533	0.502533	759843	20828
134	0	0.341412	0.455946	0.202642	759865	20806
133	0.0731648	0.26632	0.45728	0.203236	759873	20798
139	0	0.299664	0.50024	0.200096	759982	20689
165	0	0.341412	0.405285	0.253303	760009	20662
74	0.144904	0.1507	0.603768	0.100628	760026	20645
314	0.0722601	0.375753	0.0501807	0.501807	760029	20642
224	0.0181378	0.377267	0.251915	0.35268	760034	20637
225	0.0181378	0.377267	0.251915	0.35268	760034	20637
107	0.0722427	0.225397	0.551854	0.150506	760035	20636
42	0.181393	0.113189	0.655031	0.050387	760039	20632
253	0.0909532	0.302692	0.202118	0.404236	760045	20626
47	0.0909311	0.151309	0.707242	0.0505173	760086	20585
138	0.0722427	0.225397	0.501686	0.200674	760103	20568
164	0.0731648	0.26632	0.406471	0.254044	760106	20565
342	0.181437	0.264172	0	0.554391	760117	20554
343	0.144939	0.301474	0	0.553587	760117	20554
344	0.108547	0.338667	0	0.552786	760149	20522
223	0.0544926	0.340034	0.252281	0.353193	760175	20496
106	0.108521	0.188103	0.552653	0.150723	760220	20451
16	0.0909311	0.151309	0.757759	0	760239	20432
137	0.108521	0.188103	0.502412	0.200965	760239	20432
345	0.0722601	0.375753	0	0.551987	760249	20422
255	0.0181378	0.377267	0.201532	0.403063	760259	20412
256	0.0181378	0.377267	0.201532	0.403063	760259	20412
170	0	0.299664	0.450216	0.25012	760268	20403
195	0.0731648	0.26632	0.355662	0.304853	760282	20389
48	0.0544794	0.188862	0.706215	0.0504439	760287	20384
73	0.181393	0.113189	0.604644	0.100774	760288	20383
196	0	0.341412	0.354624	0.303964	760294	20377
284	0.0909532	0.302692	0.151589	0.454766	760294	20377
254	0.0544926	0.340034	0.201824	0.403649	760327	20344
105	0.144904	0.1507	0.553454	0.150942	760356	20315
49	0.0181335	0.226306	0.70519	0.0503707	760405	20266
50	0.0181335	0.226306	0.70519	0.0503707	760405	20266
169	0.0722427	0.225397	0.451517	0.250843	760405	20266
285	0.0544926	0.340034	0.151368	0.454105	760417	20254
201	0	0.299664	0.400192	0.300144	760420	20251
17	0.0544794	0.188862	0.756659	0	760453	20218
227	0	0.341412	0.303964	0.354624	760485	20186
286	0.0181378	0.377267	0.151149	0.453446	760522	20149
287	0.0181378	0.377267	0.151149	0.453446	760522	20149
136	0.144904	0.1507	0.50314	0.201256	760534	20137
78	0.0909311	0.151309	0.656725	0.101035	760578	20093
315	0.0909532	0.302692	0.101059	0.505295	760598	20073
168	0.108521	0.188103	0.45217	0.251206	760622	20049
104	0.181393	0.113189	0.554257	0.151161	760627	20044
80	0.0181335	0.226306	0.654819	0.100741	760644	20027
81	0.0181335	0.226306	0.654819	0.100741	760644	20027
200	0.0722427	0.225397	0.401349	0.301011	760646	20025
226	0.0731648	0.26632	0.304853	0.355662	760664	20007
316	0.0544926	0.340034	0.100912	0.504561	760666	20005
317	0.0181378	0.377267	0.100766	0.503829	760727	19944
318	0.0181378	0.377267	0.100766	0.503829	760727	19944
232	0	0.299664	0.350168	0.350168	760748	19923
258	0	0.341412	0.253303	0.405285	760781	19890
21	0	0.189627	0.810373	0	760793	19878
199	0.108521	0.188103	0.401929	0.301447	760818	19853
346	0.0909532	0.302692	0.0505295	0.555825	760821	19850
167	0.144904	0.1507	0.452826	0.25157	760829	19842
257	0.0731648	0.26632	0.254044	0.406471	760853	19818
111	0.0181335	0.226306	0.604449	0.151112	760862	19809
112	0.0181335	0.226306	0.604449	0.151112	760862	19809
231	0.0722427	0.225397	0.35118	0.35118	760864	19807
79	0.0544794	0.188862	0.655771	0.100888	760883	19788
347	0.0544926	0.340034	0.0504561	0.555017	760894	19777
109	0.0909311	0.151309	0.606208	0.151552	760905	19766
110	0.0544794	0.188862	0.605327	0.151332	760905	19766
263	0	0.299664	0.300144	0.400192	760908	19763
289	0	0.341412	0.202642	0.455946	760947	19724
348	0.0181378	0.377267	0.0503829	0.554212	760978	19693
349	0.0181378	0.377267	0.0503829	0.554212	760978	19693
52	0	0.189627	0.759724	0.0506483	761001	19670
135	0.181393	0.113189	0.50387	0.201548	761008	19663
288	0.0731648	0.26632	0.203236	0.45728	761032	19639
142	0.0181335	0.226306	0.554078	0.201483	761037	19634
143	0.0181335	0.226306	0.554078	0.201483	761037	19634
373	0.0909532	0.302692	0	0.606355	761150	19521
230	0.108521	0.188103	0.351688	0.351688	761176	19495
294	0	0.299664	0.25012	0.450216	761210	19461
374	0.0544926	0.340034	0	0.605473	761211	19460
262	0.0722427	0.225397	0.301011	0.401349	761216	19455
83	0	0.189627	0.709076	0.101297	761222	19449
198	0.144904	0.1507	0.402512	0.301884	761235	19436
197	0.181393	0.113189	0.403096	0.302322	761247	19424
141	0.0544794	0.188862	0.554883	0.201776	761256	19415
375	0.0181378	0.377267	0	0.604595	761272	19399
376	0.0181378	0.377267	0	0.604595	761272	19399
320	0	0.341412	0.151982	0.506606	761294	19377
140	0.0909311	0.151309	0.55569	0.202069	761295	19376
171	0.0909311	0.151309	0.505173	0.252586	761303	19368
166	0.181393	0.113189	0.453483	0.251935	761305	19366
319	0.0731648	0.26632	0.152427	0.508089	761349	19322
173	0.0181335	0.226306	0.503707	0.251854	761357	19314
174	0.0181335	0.226306	0.503707	0.251854	761357	19314
25	0	0.149796	0.850204	0	761367	19304
261	0.108521	0.188103	0.301447	0.401929	761383	19288
293	0.0722427	0.225397	0.250843	0.451517	761411	19260
20	0.0731469	0.114109	0.812744	0	761418	19253
204	0.0181335	0.226306	0.453337	0.302224	761424	19247
205	0.0181335	0.226306	0.453337	0.302224	761424	19247
325	0	0.299664	0.200096	0.50024	761426	19245
56	0	0.149796	0.800192	0.050012	761432	19239
351	0	0.341412	0.101321	0.557267	761475	19196
82	0.0731469	0.114109	0.711151	0.101593	761484	19187
229	0.144904	0.1507	0.352198	0.352198	761497	19174
114	0	0.189627	0.658428	0.151945	761502	19169
172	0.0544794	0.188862	0.504439	0.25222	761503	19168
260	0.144904	0.1507	0.301884	0.402512	761547	19124
292	0.108521	0.188103	0.251206	0.45217	761575	19096
324	0.0722427	0.225397	0.200674	0.501686	761638	19033
350	0.0731648	0.26632	0.101618	0.558898	761642	19029
51	0.0731469	0.114109	0.761947	0.0507965	761644	19027
87	0	0.149796	0.75018	0.100024	761647	19024
378	0	0.341412	0.0506606	0.607927	761676	18995
145	0	0.189627	0.60778	0.202593	761679	18992
203	0.0544794	0.188862	0.453995	0.302663	761690	18981
202	0.0909311	0.151309	0.454656	0.303104	761717	18954
235	0.0181335	0.226306	0.402966	0.352595	761732	18939
236	0.0181335	0.226306	0.402966	0.352595	761732	18939
228	0.181393	0.113189	0.352709	0.352709	761737	18934
356	0	0.299664	0.150072	0.550264	761737	18934
291	0.144904	0.1507	0.25157	0.452826	761786	18885
323	0.108521	0.188103	0.200965	0.502412	761833	18838
118	0	0.149796	0.700168	0.150036	761911	18760
355	0.0722427	0.225397	0.150506	0.551854	761920	18751
233	0.0909311	0.151309	0.404138	0.353621	761942	18729
259	0.181393	0.113189	0.302322	0.403096	761949	18722
383	0	0.299664	0.100048	0.600288	761960	18711
377	0.0731648	0.26632	0.0508089	0.609707	761963	18708
24	0.0722253	0.0751144	0.85266	0	761991	18680
113	0.0731469	0.114109	0.660354	0.152389	762003	18668
176	0	0.189627	0.557131	0.253241	762014	18657
266	0.0181335	0.226306	0.352595	0.402966	762020	18651
267	0.0181335	0.226306	0.352595	0.402966	762020	18651
354	0.108521	0.188103	0.150723	0.552653	762022	18649
401	0	0.341412	0	0.658588	762062	18609
322	0.144904	0.1507	0.201256	0.50314	762069	18602
234	0.0544794	0.188862	0.403551	0.353107	762125	18546
290	0.181393	0.113189	0.251935	0.453483	762155	18516
207	0	0.189627	0.506483	0.30389	762160	18511
406	0	0.299664	0.050024	0.650312	762171	18500
55	0.0722253	0.0751144	0.802504	0.0501565	762186	18485
297	0.0181335	0.226306	0.302224	0.453337	762191	18480
298	0.0181335	0.226306	0.302224	0.453337	762191	18480
149	0	0.149796	0.650156	0.200048	762204	18467
264	0.0909311	0.151309	0.353621	0.404138	762210	18461
400	0.0731648	0.26632	0	0.660515	762236	18435
353	0.144904	0.1507	0.150942	0.553454	762241	18430
382	0.0722427	0.225397	0.100337	0.602023	762254	18417
144	0.0731469	0.114109	0.609558	0.203186	762274	18397
117	0.0722253	0.0751144	0.702191	0.150469	762305	18366
23	0.108495	0.0376115	0.853894	0	762324	18347
265	0.0544794	0.188862	0.353107	0.403551	762336	18335
381	0.108521	0.188103	0.100482	0.602894	762340	18331
180	0	0.149796	0.600144	0.25006	762344	18327
295	0.0909311	0.151309	0.303104	0.454656	762411	18260
296	0.0544794	0.188862	0.302663	0.453995	762413	18258
321	0.181393	0.113189	0.201548	0.50387	762415	18256
86	0.0722253	0.0751144	0.752347	0.100313	762418	18253
238	0	0.189627	0.455835	0.354538	762495	18176
328	0.0181335	0.226306	0.251854	0.503707	762499	18172
329	0.0181335	0.226306	0.251854	0.503707	762499	18172
427	0	0.299664	0	0.700336	762523	18148
380	0.144904	0.1507	0.100628	0.603768	762528	18143
352	0.181393	0.113189	0.151161	0.554257	762545	18126
116	0.108495	0.0376115	0.703207	0.150687	762552	18119
54	0.108495	0.0376115	0.803665	0.050229	762569	18102
405	0.0722427	0.225397	0.0501686	0.652191	762586	18085
175	0.0731469	0.114109	0.558761	0.253982	762615	18056
404	0.108521	0.188103	0.0502412	0.653135	762635	18036
206	0.0731469	0.114109	0.507965	0.304779	762654	18017
269	0	0.189627	0.405186	0.405186	762660	18011
211	0	0.149796	0.550132	0.300072	762686	17985
326	0.0909311	0.151309	0.252586	0.505173	762713	17958
359	0.0181335	0.226306	0.201483	0.554078	762746	17925
360	0.0181335	0.226306	0.201483	0.554078	762746	17925
53	0.144869	0	0.804829	0.0503018	762792	17879
379	0.181393	0.113189	0.100774	0.604644	762806	17865
426	0.0722427	0.225397	0	0.70236	762825	17846
148	0.0722253	0.0751144	0.652034	0.200626	762834	17837
85	0.108495	0.0376115	0.753436	0.100458	762839	17832
403	0.144904	0.1507	0.050314	0.654081	762865	17806
242	0	0.149796	0.50012	0.350084	762875	17796
327	0.0544794	0.188862	0.25222	0.504439	762875	17796
28	0.0181291	0.075417	0.906454	0	762935	17736
29	0.0181291	0.075417	0.906454	0	762935	17736
22	0.144869	0	0.855131	0	762939	17732
90	0.0181291	0.075417	0.805737	0.100717	762943	17728
91	0.0181291	0.075417	0.805737	0.100717	762943	17728
425	0.108521	0.188103	0	0.703376	762959	17712
300	0	0.189627	0.354538	0.455835	762965	17706
59	0.0181291	0.075417	0.856095	0.0503586	762995	17676
60	0.0181291	0.075417	0.856095	0.0503586	762995	17676
357	0.0909311	0.151309	0.202069	0.55569	763000	17671
121	0.0181291	0.075417	0.755378	0.151076	763006	17665
122	0.0181291	0.075417	0.755378	0.151076	763006	17665
237	0.0731469	0.114109	0.457168	0.355575	763006	17665
358	0.0544794	0.188862	0.201776	0.554883	763046	17625
386	0.0181335	0.226306	0.151112	0.604449	763062	17609
387	0.0181335	0.226306	0.151112	0.604449	763062	17609
179	0.0722253	0.0751144	0.601878	0.250782	763067	17604
402	0.181393	0.113189	0.050387	0.655031	763131	17540
84	0.144869	0	0.754527	0.100604	763158	17513
424	0.144904	0.1507	0	0.704395	763175	17496
273	0	0.149796	0.450108	0.400096	763179	17492
331	0	0.189627	0.30389	0.506483	763180	17491
385	0.0544794	0.188862	0.151332	0.605327	763190	17481
147	0.108495	0.0376115	0.652978	0.200916	763227	17444
268	0.0731469	0.114109	0.406372	0.406372	763259	17412
409	0.0181335	0.226306	0.100741	0.654819	763283	17388
410	0.0181335	0.226306	0.100741	0.654819	763283	17388
384	0.0909311	0.151309	0.151552	0.606208	763301	17370
304	0	0.149796	0.400096	0.450108	763351	17320
210	0.0722253	0.0751144	0.551721	0.300939	763416	17255
423	0.181393	0.113189	0	0.705418	763426	17245
27	0.0544662	0.0377633	0.907771	0	763428	17243
115	0.144869	0	0.704225	0.150905	763429	17242
299	0.0731469	0.114109	0.355575	0.457168	763454	17217
408	0.0544794	0.188862	0.100888	0.655771	763457	17214
178	0.108495	0.0376115	0.602749	0.251145	763483	17188
362	0	0.189627	0.253241	0.557131	763494	17177
241	0.0722253	0.0751144	0.501565	0.351095	763497	17174
58	0.0544662	0.0377633	0.857339	0.0504317	763538	17133
430	0.0181335	0.226306	0.0503707	0.70519	763553	17118
431	0.0181335	0.226306	0.0503707	0.70519	763553	17118
407	0.0909311	0.151309	0.101035	0.656725	763622	17049
26	0.0909091	0	0.909091	0	763666	17005
146	0.144869	0	0.653924	0.201207	763691	16980
335	0	0.149796	0.350084	0.50012	763702	16969
429	0.0544794	0.188862	0.0504439	0.706215	763703	16968
389	0	0.189627	0.202593	0.60778	763716	16955
152	0.0181291	0.075417	0.70502	0.201434	763769	16902
153	0.0181291	0.075417	0.70502	0.201434	763769	16902
57	0.0909091	0	0.858586	0.0505051	763785	16886
272	0.0722253	0.0751144	0.451408	0.401252	763819	16852
88	0.0909091	0	0.808081	0.10101	763832	16839
89	0.0544662	0.0377633	0.806907	0.100863	763859	16812
330	0.0731469	0.114109	0.304779	0.507965	763859	16812
428	0.0909311	0.151309	0.0505173	0.707242	763863	16808
446	0.0181335	0.226306	0	0.755561	763865	16806
447	0.0181335	0.226306	0	0.755561	763865	16806
209	0.108495	0.0376115	0.552519	0.301374	763878	16793
366	0	0.149796	0.300072	0.550132	763883	16788
240	0.108495	0.0376115	0.50229	0.351603	763910	16761
151	0.0544662	0.0377633	0.706044	0.201727	763938	16733
30	0	0.0379162	0.962084	0	763952	16719
177	0.144869	0	0.603622	0.251509	764004	16667
183	0.0181291	0.075417	0.654661	0.251793	764026	16645
184	0.0181291	0.075417	0.654661	0.251793	764026	16645
445	0.0544794	0.188862	0	0.756659	764037	16634
120	0.0544662	0.0377633	0.756475	0.151295	764040	16631
150	0.0909091	0	0.707071	0.20202	764054	16617
361	0.0731469	0.114109	0.253982	0.558761	764068	16603
303	0.0722253	0.0751144	0.401252	0.451408	764078	16593
61	0	0.0379162	0.911448	0.050636	764079	16592
412	0	0.189627	0.151945	0.658428	764080	16591
119	0.0909091	0	0.757576	0.151515	764143	16528
444	0.0909311	0.151309	0	0.757759	764209	16462
214	0.0181291	0.075417	0.604303	0.302151	764227	16444
215	0.0181291	0.075417	0.604303	0.302151	764227	16444
393	0	0.149796	0.25006	0.600144	764237	16434
92	0	0.0379162	0.860812	0.101272	764266	16405
433	0	0.189627	0.101297	0.709076	764280	16391
388	0.0731469	0.114109	0.203186	0.609558	764302	16369
271	0.108495	0.0376115	0.452061	0.401832	764312	16359
208	0.144869	0	0.55332	0.301811	764313	16358
334	0.0722253	0.0751144	0.351095	0.501565	764320	16351
123	0	0.0379162	0.810176	0.151908	764383	16288
245	0.0181291	0.075417	0.553944	0.35251	764415	16256
246	0.0181291	0.075417	0.553944	0.35251	764415	16256
416	0	0.149796	0.200048	0.650156	764471	16200
449	0	0.189627	0.0506483	0.759724	764497	16174
239	0.144869	0	0.503018	0.352113	764503	16168
302	0.108495	0.0376115	0.401832	0.452061	764526	16145
182	0.0544662	0.0377633	0.655612	0.252158	764552	16119
213	0.0544662	0.0377633	0.60518	0.30259	764557	16114
181	0.0909091	0	0.656566	0.252525	764563	16108
31	0	0	1	0	764607	16064
411	0.0731469	0.114109	0.152389	0.660354	764636	16035
154	0	0.0379162	0.75954	0.202544	764654	16017
365	0.0722253	0.0751144	0.300939	0.551721	764692	15979
276	0.0181291	0.075417	0.503586	0.402868	764754	15917
277	0.0181291	0.075417	0.503586	0.402868	764754	15917
437	0	0.149796	0.150036	0.700168	764801	15870
270	0.144869	0	0.452716	0.402414	764816	15855
307	0.0181291	0.075417	0.453227	0.453227	764840	15831
308	0.0181291	0.075417	0.453227	0.453227	764840	15831
212	0.0909091	0	0.606061	0.30303	764872	15799
62	0	0	0.95	0.05	764873	15798
185	0	0.0379162	0.708904	0.25318	764894	15777
461	0	0.189627	0	0.810373	764900	15771
333	0.108495	0.0376115	0.351603	0.50229	764909	15762
244	0.0544662	0.0377633	0.554749	0.353022	764920	15751
392	0.0722253	0.0751144	0.250782	0.601878	764939	15732
432	0.0731469	0.114109	0.101593	0.711151	764946	15725
93	0	0	0.9	0.1	765007	15664
453	0	0.149796	0.100024	0.75018	765040	15631
364	0.108495	0.0376115	0.301374	0.552519	765136	15535
216	0	0.0379162	0.658268	0.303816	765155	15516
338	0.0181291	0.075417	0.402868	0.503586	765173	15498
339	0.0181291	0.075417	0.402868	0.503586	765173	15498
415	0.0722253	0.0751144	0.200626	0.652034	765183	15488
275	0.0544662	0.0377633	0.504317	0.403454	765185	15486
124	0	0	0.85	0.15	765238	15433
301	0.144869	0	0.402414	0.452716	765241	15430
465	0	0.149796	0.050012	0.800192	765270	15401
243	0.0909091	0	0.555556	0.353535	765273	15398
448	0.0731469	0.114109	0.0507965	0.761947	765284	15387
274	0.0909091	0	0.505051	0.40404	765301	15370
247	0	0.0379162	0.607632	0.354452	765345	15326
155	0	0	0.8	0.2	765368	15303
391	0.108495	0.0376115	0.251145	0.602749	765380	15291
306	0.0544662	0.0377633	0.453885	0.453885	765393	15278
369	0.0181291	0.075417	0.35251	0.553944	765480	15191
370	0.0181291	0.075417	0.35251	0.553944	765480	15191
436	0.0722253	0.0751144	0.150469	0.702191	765485	15186
332	0.144869	0	0.352113	0.503018	765528	15143
460	0.0731469	0.114109	0	0.812744	765573	15098
363	0.144869	0	0.301811	0.55332	765596	15075
186	0	0	0.75	0.25	765602	15069
475	0	0.149796	0	0.850204	765639	15032
414	0.108495	0.0376115	0.200916	0.652978	765655	15016
278	0	0.0379162	0.556996	0.405088	765699	14972
396	0.0181291	0.075417	0.302151	0.604303	765704	14967
397	0.0181291	0.075417	0.302151	0.604303	765704	14967
305	0.0909091	0	0.454545	0.454545	765734	14937
452	0.0722253	0.0751144	0.100313	0.752347	765835	14836
217	0	0	0.7	0.3	765848	14823
337	0.0544662	0.0377633	0.403454	0.504317	765852	14819
435	0.108495	0.0376115	0.150687	0.703207	765863	14808
309	0	0.0379162	0.50636	0.455724	765865	14806
390	0.144869	0	0.251509	0.603622	765888	14783
336	0.0909091	0	0.40404	0.505051	765984	14687
419	0.0181291	0.075417	0.251793	0.654661	766030	14641
420	0.0181291	0.075417	0.251793	0.654661	766030	14641
368	0.0544662	0.0377633	0.353022	0.554749	766080	14591
248	0	0	0.65	0.35	766153	14518
464	0.0722253	0.0751144	0.0501565	0.802504	766184	14487
413	0.144869	0	0.201207	0.653924	766188	14483
451	0.108495	0.0376115	0.100458	0.753436	766197	14474
395	0.0544662	0.0377633	0.30259	0.60518	766212	14459
340	0	0.0379162	0.455724	0.50636	766224	14447
367	0.0909091	0	0.353535	0.555556	766272	14399
440	0.0181291	0.075417	0.201434	0.70502	766294	14377
441	0.0181291	0.075417	0.201434	0.70502	766294	14377
279	0	0	0.6	0.4	766312	14359
434	0.144869	0	0.150905	0.704225	766378	14293
371	0	0.0379162	0.405088	0.556996	766410	14261
474	0.0722253	0.0751144	0	0.85266	766441	14230
463	0.108495	0.0376115	0.050229	0.803665	766508	14163
394	0.0909091	0	0.30303	0.606061	766524	14147
456	0.0181291	0.075417	0.151076	0.755378	766627	14044
457	0.0181291	0.075417	0.151076	0.755378	766627	14044
310	0	0	0.55	0.45	766673	13998
450	0.144869	0	0.100604	0.754527	766683	13988
418	0.0544662	0.0377633	0.252158	0.655612	766689	13982
398	0	0.0379162	0.354452	0.607632	766766	13905
417	0.0909091	0	0.252525	0.656566	766843	13828
473	0.108495	0.0376115	0	0.853894	766850	13821
468	0.0181291	0.075417	0.100717	0.805737	766866	13805
469	0.0181291	0.075417	0.100717	0.805737	766866	13805
439	0.0544662	0.0377633	0.201727	0.706044	766880	13791
341	0	0	0.5	0.5	766886	13785
421	0	0.0379162	0.303816	0.658268	766999	13672
462	0.144869	0	0.0503018	0.804829	767035	13636
455	0.0544662	0.0377633	0.151295	0.756475	767042	13629
438	0.0909091	0	0.20202	0.707071	767148	13523
478	0.0181291	0.075417	0.0503586	0.856095	767154	13517
479	0.0181291	0.075417	0.0503586	0.856095	767154	13517
372	0	0	0.45	0.55	767210	13461
467	0.0544662	0.0377633	0.100863	0.806907	767325	13346
442	0	0.0379162	0.25318	0.708904	767333	13338
472	0.144869	0	0	0.855131	767364	13307
399	0	0	0.4	0.6	767435	13236
484	0.0181291	0.075417	0	0.906454	767450	13221
485	0.0181291	0.075417	0	0.906454	767450	13221
454	0.0909091	0	0.151515	0.757576	767468	13203
458	0	0.0379162	0.202544	0.75954	767571	13100
477	0.0544662	0.0377633	0.0504317	0.857339	767589	13082
422	0	0	0.35	0.65	767802	12869
466	0.0909091	0	0.10101	0.808081	767804	12867
483	0.0544662	0.0377633	0	0.907771	767909	12762
470	0	0.0379162	0.151908	0.810176	767951	12720
443	0	0	0.3	0.7	768003	12668
476	0.0909091	0	0.0505051	0.858586	768065	12606
480	0	0.0379162	0.101272	0.860812	768170	12501
486	0	0.0379162	0.050636	0.911448	768373	12298
459	0	0	0.25	0.75	768374	12297
482	0.0909091	0	0	0.909091	768394	12277
471	0	0	0.2	0.8	768624	12047
488	0	0.0379162	0	0.962084	768822	11849
481	0	0	0.15	0.85	768973	11698
487	0	0	0.1	0.9	769197	11474
489	0	0	0.05	0.95	769475	11196
490	0	0	0	1	769861	10810
